# Supplementary material for: Strategies to Increase Vaccinations in Adult Cancer Patients: A Systematic Review
Source: Vaccines (Basel). 2025 Sep 11;13(9):964. doi: 10.3390/vaccines13090964 (PMC12474426; doi:10.3390/vaccines13090964)
Supplement: Supplementary file 1 [file vaccines-13-00964-s001.zip]

Archive with 1 entries (1 files):
- vaccines-3821279-supplementary.pdf
